# Supplementary material for: Primary succession of ectomycorrhizal fungi associated with Alnus sieboldiana on Izu-Oshima Island, Japan
Source: Mycorrhiza. 2023 May 26;33(3):187–97. doi: 10.1007/s00572-023-01112-w (PMC10244263; doi:10.1007/s00572-023-01112-w)
Supplement: Supplementary file 1 — Supplementary file1 (XLSX 35 KB) [file 572_2023_1112_MOESM1_ESM.xlsx]

## Sheet: Title
Article title: Primary succession of ectomycorrhizal fungi associated with Alnus sieboldiana on Izu-Oshima Island, Japan
Journal name: Mycorrhiza
Author names: Akira Ishikawa and Kazuhide Nara
Affiliation: Graduate School of Frontier Sciences, University of Tokyo, Kashiwa, Chiba
e-mail: ishikawaa95@gmail.com

## Sheet: TableS1
TableS1 Sequences with ≥ 98.5% identity to our OTUs were retrieved from the INSDC and UNITE databases in May 2022
OUT	Accesion No.	Organisms	Country	Host trees	Region
Tomentella sp.1	AF104988.1	Tomentella cf. sublilacina	Germany	Alnus glutinosa	Europe
Tomentella sp.1	AF104990.1	Tomentella cf. sublilacina	Germany	Alnus glutinosa	Europe
Tomentella sp.1	DQ195590.1	Thelephorales sp.	Argentina	Alnus acuminata	South America
Tomentella sp.1	FM993110.1	uncultured fungus	Estonia	Alnus stand	Europe
Tomentella sp.1	FM993113.1	uncultured fungus	Estonia	Alnus stand	Europe
Tomentella sp.1	FM993159.1	uncultured fungus	Estonia	Alnus stand	Europe
Tomentella sp.1	FM993166.1	uncultured fungus	Estonia	Alnus stand	Europe
Tomentella sp.1	FM993180.1	uncultured fungus	Estonia	Alnus stand	Europe
Tomentella sp.1	FM993192.1	uncultured fungus	Estonia	Alnus stand	Europe
Tomentella sp.1	FM993249.1	uncultured fungus	Estonia	Alnus stand	Europe
Tomentella sp.1	FM993257.1	uncultured fungus	Estonia	Alnus stand	Europe
Tomentella sp.1	FM993263.1	uncultured fungus	Estonia	Alnus stand	Europe
Tomentella sp.1	GQ398248.1	uncultured Tomentella	USA	Alnus rubra	North America
Tomentella sp.1	HE978850.1	uncultured fungus	USA:Delaware	Alnus maritima	North America
Tomentella sp.1	HE978851.1	uncultured fungus	USA:Delaware	Alnus maritima	North America
Tomentella sp.1	HE978852.1	uncultured fungus	USA:Delaware	Alnus maritima	North America
Tomentella sp.1	HE978853.1	uncultured fungus	USA:Delaware	Alnus maritima	North America
Tomentella sp.1	HE978860.1	uncultured fungus	USA:Delaware	Alnus maritima	North America
Tomentella sp.1	HE978861.1	uncultured fungus	USA:Delaware	Alnus maritima	North America
Tomentella sp.1	HE978862.1	uncultured fungus	USA:Delaware	Alnus maritima	North America
Tomentella sp.1	HE978868.1	uncultured fungus	USA:Delaware	Alnus maritima	North America
Tomentella sp.1	HE978870.1	uncultured fungus	USA:Delaware	Alnus maritima	North America
Tomentella sp.1	HE978871.1	uncultured fungus	USA:Delaware	Alnus maritima	North America
Tomentella sp.1	HE978872.1	uncultured fungus	USA:Delaware	Alnus maritima	North America
Tomentella sp.1	HE978876.1	uncultured fungus	USA:Delaware	Alnus maritima	North America
Tomentella sp.1	HE978883.1	uncultured fungus	USA:Delaware	Alnus maritima	North America
Tomentella sp.1	HE978884.1	uncultured fungus	USA:Delaware	Alnus maritima	North America
Tomentella sp.1	HE978899.1	uncultured fungus	USA:Maryland	Alnus maritima	North America
Tomentella sp.1	HE978907.1	uncultured fungus	USA:Maryland	Alnus maritima	North America
Tomentella sp.1	HE978911.1	uncultured fungus	USA:Maryland	Alnus serrulata	North America
Tomentella sp.1	HE978916.1	uncultured fungus	USA:Maryland	Alnus maritima	North America
Tomentella sp.1	HE978917.1	uncultured fungus	USA:Maryland	Alnus maritima	North America
Tomentella sp.1	HE978919.1	uncultured fungus	USA:Maryland	Alnus maritima	North America
Tomentella sp.1	HE978933.1	uncultured fungus	USA:Maryland	Alnusmaritima	North America
Tomentella sp.1	HE978943.1	uncultured fungus	USA:Maryland	Alnus serrulata	North America
Tomentella sp.1	HE978975.1	uncultured fungus	USA:Washington	Alnus rubra	North America
Tomentella sp.1	HE978980.1	uncultured fungus	USA:Washington	Alnus rubra	North America
Tomentella sp.1	HE979014.1	uncultured fungus	USA:Washington	Alnus viridis	North America
Tomentella sp.1	HE979060.1	uncultured fungus	USA:Washington	Alnus rhombifolia	North America
Tomentella sp.1	HE979071.1	uncultured fungus	Ecuador:Zamora Rd	Alnus acuminata	South America
Tomentella sp.1	HE979079.1	uncultured fungus	Ecuador:Zamora Rd	Alnus acuminata	South America
Tomentella sp.1	HE979081.1	uncultured fungus	Ecuador:Zamora Rd	Alnus acuminata	South America
Tomentella sp.1	HE979082.1	uncultured fungus	Ecuador:Saraguro Rd	Alnus acuminata	South America
Tomentella sp.1	HE979088.1	uncultured fungus	Ecuador:Saraguro Rd	Alnus acuminata	South America
Tomentella sp.1	HE979165.1	uncultured fungus	Japan:Morioka	Alnus japonica	Japan
Tomentella sp.1	HE979231.1	uncultured fungus	China:Jilin	Alnus hirsuta	Asia
Tomentella sp.1	HE979246.1	uncultured fungus	China:Jilin	Alnus hirsuta	Asia
Tomentella sp.1	HE979307.1	uncultured fungus	China:Jilin	Alnus hirsuta	Asia
Tomentella sp.1	HE979328.1	uncultured fungus	China:Yunnan	Alnus nepaliensis	Asia
Tomentella sp.1	HE979337.1	uncultured fungus	China:Yunnan	Alnus nepaliensis	Asia
Tomentella sp.1	HE979338.1	uncultured fungus	China:Yunnan	Alnus nepaliensis	Asia
Tomentella sp.1	HE979357.1	uncultured fungus	China:Yunnan	Alnus nepaliensis	Asia
Tomentella sp.1	HE979360.1	uncultured fungus	China:Yunnan	Alnus nepaliensis	Asia
Tomentella sp.1	HE979361.1	uncultured fungus	China:Yunnan	Alnus nepaliensis	Asia
Tomentella sp.1	HE979363.1	uncultured fungus	China:Yunnan	Alnus nepaliensis	Asia
Tomentella sp.1	HE979366.1	uncultured fungus	China:Yunnan	Alnus nepaliensis	Asia
Tomentella sp.1	HE979367.1	uncultured fungus	China:Yunnan	Alnus nepaliensis	Asia
Tomentella sp.1	HE979416.1	uncultured fungus	Japan:Tsukuba	Alnus firma	Japan
Tomentella sp.1	HE979430.1	uncultured fungus	Japan:Tsukuba	Alnus japonica	Japan
Tomentella sp.1	HE979432.1	uncultured fungus	Japan:Tsukuba	Alnus japonica	Japan
Tomentella sp.1	HE979454.1	uncultured fungus	Japan:Juo	Alnus trabeculosa	Japan
Tomentella sp.1	HE979458.1	uncultured fungus	Japan:Juo	Alnus trabeculosa	Japan
Tomentella sp.1	HE979459.1	uncultured fungus	Japan:Juo	Alnus trabeculosa	Japan
Tomentella sp.1	HE979479.1	uncultured fungus	Japan:Mie	Alnus sieboldiana	Japan
Tomentella sp.1	HE979490.1	uncultured fungus	Japan:Mie	Alnus hirsuta	Japan
Tomentella sp.1	HE979507.1	uncultured fungus	Japan:Mie	Alnus sieboldiana	Japan
Tomentella sp.1	HE979512.1	uncultured fungus	Japan:Mie	Alnus sieboldiana	Japan
Tomentella sp.1	HE979519.1	uncultured fungus	Ecuador:Loja	Alnus acuminata	South America
Tomentella sp.1	HE979530.1	uncultured fungus	Ecuador:Loja	Alnus acuminata	South America
Tomentella sp.1	HE979537.1	uncultured fungus	Ecuador:Loja	Alnus acuminata	South America
Tomentella sp.1	HE979543.1	uncultured fungus	Ecuador:Loja	Alnus acuminata	South America
Tomentella sp.1	HG425995.1	uncultured Tomentella	Czech Republic:Central Bohemia, Melnik	Alnus glutinosa, inoculated with EcMF	Europe
Tomentella sp.1	HG425996.1	uncultured Tomentella	Czech Republic:Central Bohemia, Melnik	Alnus glutinosa, non-inoculated control	Europe
Tomentella sp.1	HQ271382.1	uncultured Tomentella	Mexico	Alnus stand	Middle America
Tomentella sp.1	JN197613.1	uncultured fungus	Europe and Middle East	Alnus stand	Europe
Tomentella sp.1	JN197738.1	uncultured fungus	Europe and Middle East	Alnus stand	Europe
Tomentella sp.1	JN197746.1	uncultured fungus	Europe and Middle East	Alnus stand	Europe
Tomentella sp.1	JN197750.1	uncultured fungus	Europe and Middle East	Alnus stand	Europe
Tomentella sp.1	JN197751.1	uncultured fungus	Europe and Middle East	Alnus stand	Europe
Tomentella sp.1	JN197752.1	uncultured fungus	Europe and Middle East	Alnus stand	Europe
Tomentella sp.1	JN197754.1	uncultured fungus	Europe and Middle East	Alnus stand	Europe
Tomentella sp.1	JN197762.1	uncultured fungus	Europe and Middle East	Alnus stand	Europe
Tomentella sp.1	JN197785.1	uncultured fungus	Europe and Middle East	Alnus stand	Europe
Tomentella sp.1	JN197836.1	uncultured fungus	Europe and Middle East	Alnus stand	Europe
Tomentella sp.1	JN197842.1	uncultured fungus	Europe and Middle East	Alnus stand	Europe
Tomentella sp.1	JN197844.1	uncultured fungus	Europe and Middle East	Alnus stand	Europe
Tomentella sp.1	JN197850.1	uncultured fungus	Europe and Middle East	Alnus stand	Europe
Tomentella sp.1	JN197854.1	uncultured fungus	Europe and Middle East	Alnus stand	Europe
Tomentella sp.1	JN197895.1	uncultured fungus	Europe and Middle East	Alnus stand	Europe
Tomentella sp.1	JN197912.1	uncultured fungus	Europe and Middle East	Alnus stand	Europe
Tomentella sp.1	JN197915.1	uncultured fungus	Europe and Middle East	Alnus stand	Europe
Tomentella sp.1	JN197927.1	uncultured fungus	Europe and Middle East	Alnus stand	Europe
Tomentella sp.1	JN197930.1	uncultured fungus	Europe and Middle East	Alnus stand	Europe
Tomentella sp.1	JN197931.1	uncultured fungus	Europe and Middle East	Alnus stand	Europe
Tomentella sp.1	JN197991.1	uncultured fungus	Europe and Middle East	Alnus stand	Europe
Tomentella sp.1	JN198001.1	uncultured fungus	Europe and Middle East	Alnus stand	Europe
Tomentella sp.1	JN198025.1	uncultured fungus	Europe and Middle East	Alnus stand	Europe
Tomentella sp.1	JN198046.1	uncultured fungus	Europe and Middle East	Alnus stand	Europe
Tomentella sp.1	JN198055.1	uncultured fungus	Europe and Middle East	Alnus stand	Europe
Tomentella sp.1	JN198062.1	uncultured fungus	Europe and Middle East	Alnus stand	Europe
Tomentella sp.1	JN198070.1	uncultured fungus	Europe and Middle East	Alnus stand	Europe
Tomentella sp.1	JN198073.1	uncultured fungus	Europe and Middle East	Alnus stand	Europe
Tomentella sp.1	JN198138.1	uncultured fungus	Europe and Middle East	Alnus stand	Europe
Tomentella sp.1	JQ890241.1	uncultured Tomentella	France	Alnus	Europe
Tomentella sp.1	JX198508.1	uncultured Tomentella	USA	Alnus rhombifolia or Betula occidentalis	North America
Tomentella sp.1	JX989876.1	uncultured fungus	France	Alnus sp.	Europe
Tomentella sp.1	JX989885.1	uncultured fungus	France	Alnus sp.	Europe
Tomentella sp.1	JX989895.1	uncultured fungus	France	Alnus sp.	Europe
Tomentella sp.1	JX989907.1	uncultured fungus	France	Alnus sp.	Europe
Tomentella sp.1	JX989960.1	uncultured fungus	France	Alnus sp.	Europe
Tomentella sp.1	JX990010.1	uncultured fungus	France	Alnus sp.	Europe
Tomentella sp.1	JX990015.1	uncultured fungus	France	Alnus sp.	Europe
Tomentella sp.1	JX990016.1	uncultured fungus	France	Alnus sp.	Europe
Tomentella sp.1	JX990024.1	uncultured fungus	France	Alnus sp.	Europe
Tomentella sp.1	JX990036.1	uncultured fungus	France	Alnus sp.	Europe
Tomentella sp.1	JX990082.1	uncultured fungus	France	Alnus sp.	Europe
Tomentella sp.1	JX990084.1	uncultured fungus	France	Alnus sp.	Europe
Tomentella sp.1	JX990106.1	uncultured fungus	France	Alnus sp.	Europe
Tomentella sp.1	JX990108.1	uncultured fungus	France	Alnus sp.	Europe
Tomentella sp.1	KC782508.1	Tomentella testaceogilva	Argentina	pine	South America
Tomentella sp.1	KC782509.1	Tomentella testaceogilva	Argentina	Alnus acuminata	South America
Tomentella sp.1	KC782510.1	Tomentella testaceogilva	Argentina	Alnus acuminata	South America
Tomentella sp.1	KC782511.1	Tomentella testaceogilva	Argentina	Alnus glutinosa	South America
Tomentella sp.1	KC782512.1	Tomentella testaceogilva	Argentina	Alnus glutinosa	South America
Tomentella sp.1	KM522807.1	uncultured Tomentella	New Zealand	Alnus glutinosa or Salix fragilis	Oceania
Tomentella sp.1	KT275637.1	Tomentella sp. 12 SE-2015	USA: Cedar Creek, MN	Salix sp.	North America
Tomentella sp.1	KU525701.1	Tomentella sublilacina	Poland	no data	Europe
Tomentella sp.1	KU924721.1	Tomentella sp.	France	Alnus alnobetula subspecies suaveolens	Europe
Tomentella sp.1	KU924722.1	Tomentella sp.	France	Alnus alnobetula subspecies suaveolens	Europe
Tomentella sp.1	KU924731.1	Tomentella sp.	France	Alnus alnobetula subspecies suaveolens	Europe
Tomentella sp.1	KU924743.1	Tomentella sp.	France	Alnus alnobetula subspecies suaveolens	Europe
Tomentella sp.1	KU924745.1	Tomentella sp.	France	Alnus alnobetula subspecies suaveolens	Europe
Tomentella sp.1	KU924753.1	Tomentella sp.	France	Alnus cordata	Europe
Tomentella sp.1	KU924754.1	Tomentella sp.	France	Alnus cordata	Europe
Tomentella sp.1	KU924755.1	Tomentella sp.	France	Alnus cordata	Europe
Tomentella sp.1	KU924756.1	Tomentella sp.	France	Alnus cordata	Europe
Tomentella sp.1	KU924757.1	Tomentella sp.	France	Alnus cordata	Europe
Tomentella sp.1	KU924758.1	Tomentella sp.	France	Alnus cordata	Europe
Tomentella sp.1	KU924759.1	Tomentella sp.	France	Alnus cordata	Europe
Tomentella sp.1	KU924770.1	Tomentella sp.	Italy	Alnus cordata	Europe
Tomentella sp.1	KU924772.1	Tomentella sp.	Italy	Alnus cordata	Europe
Tomentella sp.1	KU924778.1	Tomentella sp.	Italy	Alnus cordata	Europe
Tomentella sp.1	KU924780.1	Tomentella sp.	Italy	Alnus cordata	Europe
Tomentella sp.1	KU924781.1	Tomentella sp.	Italy	Alnus cordata	Europe
Tomentella sp.1	KU924786.1	Tomentella sp.	Italy	Alnus cordata	Europe
Tomentella sp.1	KU924787.1	Tomentella sp.	Italy	Alnus cordata	Europe
Tomentella sp.1	KU924802.1	Tomentella sp.	Italy	Alnus cordata	Europe
Tomentella sp.1	KU924803.1	Tomentella sp.	Italy	Alnus cordata	Europe
Tomentella sp.1	KU924845.1	Tomentella sp.	France	Alnus glutinosa	Europe
Tomentella sp.1	KU924846.1	Tomentella sp.	France	Alnus glutinosa	Europe
Tomentella sp.1	KU924852.1	Tomentella sp.	France	Alnus glutinosa	Europe
Tomentella sp.1	KU924871.1	Tomentella sp.	France	Alnus glutinosa	Europe
Tomentella sp.1	KU924872.1	Tomentella sp.	France	Alnus glutinosa	Europe
Tomentella sp.1	KU924873.1	Tomentella sp.	France	Alnus glutinosa	Europe
Tomentella sp.1	KU924875.1	Tomentella sp.	France	Alnus glutinosa	Europe
Tomentella sp.1	KU924880.1	Tomentella sp.	France	Alnus glutinosa	Europe
Tomentella sp.1	KU924881.1	Tomentella sp.	France	Alnus glutinosa	Europe
Tomentella sp.1	KU924882.1	Tomentella sp.	France	Alnus glutinosa	Europe
Tomentella sp.1	KU924883.1	Tomentella sp.	France	Alnus glutinosa	Europe
Tomentella sp.1	KU924884.1	Tomentella sp.	France	Alnus glutinosa	Europe
Tomentella sp.1	KU924885.1	Tomentella sp.	France	Alnus glutinosa	Europe
Tomentella sp.1	KU924889.1	Tomentella sp.	France	Alnus glutinosa	Europe
Tomentella sp.1	KU924892.1	Tomentella sp.	France	Alnus glutinosa	Europe
Tomentella sp.1	KU924893.1	Tomentella sp.	France	Alnus glutinosa	Europe
Tomentella sp.1	KU924902.1	Tomentella sp.	France	Alnus glutinosa	Europe
Tomentella sp.1	KU924903.1	Tomentella sp.	France	Alnus glutinosa	Europe
Tomentella sp.1	KU924904.1	Tomentella sp.	France	Alnus glutinosa	Europe
Tomentella sp.1	KU924905.1	Tomentella sp.	France	Alnus glutinosa	Europe
Tomentella sp.1	KU924906.1	Tomentella sp.	France	Alnus glutinosa	Europe
Tomentella sp.1	KU924909.1	Tomentella sp.	France	Alnus glutinosa	Europe
Tomentella sp.1	KU924910.1	Tomentella sp.	France	Alnus glutinosa	Europe
Tomentella sp.1	KU924911.1	Tomentella sp.	France	Alnus glutinosa	Europe
Tomentella sp.1	KU924912.1	Tomentella sp.	France	Alnus glutinosa	Europe
Tomentella sp.1	KU924918.1	Tomentella sp.	France	Alnus glutinosa	Europe
Tomentella sp.1	KU924920.1	Tomentella sp.	France	Alnus glutinosa	Europe
Tomentella sp.1	KU924923.1	Tomentella sp.	France	Alnus glutinosa	Europe
Tomentella sp.1	KU924924.1	Tomentella sp.	France	Alnus glutinosa	Europe
Tomentella sp.1	KU924925.1	Tomentella sp.	France	Alnus glutinosa	Europe
Tomentella sp.1	KU924926.1	Tomentella sp.	France	Alnus glutinosa	Europe
Tomentella sp.1	KU924927.1	Tomentella sp.	France	Alnus glutinosa	Europe
Tomentella sp.1	KU924928.1	Tomentella sp.	France	Alnus glutinosa	Europe
Tomentella sp.1	KU924930.1	Tomentella sp.	France	Alnus glutinosa	Europe
Tomentella sp.1	KU924931.1	Tomentella sp.	France	Alnus glutinosa	Europe
Tomentella sp.1	KU924932.1	Tomentella sp.	France	Alnus glutinosa	Europe
Tomentella sp.1	KU924933.1	Tomentella sp.	France	Alnus glutinosa	Europe
Tomentella sp.1	KU924937.1	Tomentella sp.	France	Alnus glutinosa	Europe
Tomentella sp.1	KU924938.1	Tomentella sp.	France	Alnus glutinosa	Europe
Tomentella sp.1	KU924940.1	Tomentella sp.	France	Alnus glutinosa	Europe
Tomentella sp.1	KU924943.1	Tomentella sp.	France	Alnus glutinosa	Europe
Tomentella sp.1	KU924944.1	Tomentella sp.	France	Alnus glutinosa	Europe
Tomentella sp.1	KU924945.1	Tomentella sp.	France	Alnus glutinosa	Europe
Tomentella sp.1	KU924946.1	Tomentella sp.	France	Alnus glutinosa	Europe
Tomentella sp.1	KU924979.1	Tomentella sp.	France	Alnus glutinosa	Europe
Tomentella sp.1	KU924980.1	Tomentella sp.	France	Alnus glutinosa	Europe
Tomentella sp.1	KU925018.1	Tomentella sp.	France	Alnus glutinosa	Europe
Tomentella sp.1	KU925019.1	Tomentella sp.	France	Alnus glutinosa	Europe
Tomentella sp.1	KU925021.1	Tomentella sp.	France	Alnus glutinosa	Europe
Tomentella sp.1	KU925022.1	Tomentella sp.	France	Alnus glutinosa	Europe
Tomentella sp.1	KU925023.1	Tomentella sp.	France	Alnus glutinosa	Europe
Tomentella sp.1	KU925024.1	Tomentella sp.	France	Alnus glutinosa	Europe
Tomentella sp.1	KU925025.1	Tomentella sp.	France	Alnus glutinosa	Europe
Tomentella sp.1	KU925026.1	Tomentella sp.	France	Alnus glutinosa	Europe
Tomentella sp.1	KU925027.1	Tomentella sp.	France	Alnus glutinosa	Europe
Tomentella sp.1	KU925028.1	Tomentella sp.	France	Alnus glutinosa	Europe
Tomentella sp.1	KU925029.1	Tomentella sp.	France	Alnus glutinosa	Europe
Tomentella sp.1	KU925030.1	Tomentella sp.	France	Alnus glutinosa	Europe
Tomentella sp.1	KU925032.1	Tomentella sp.	France	Alnus glutinosa	Europe
Tomentella sp.1	KU925038.1	Tomentella sp.	France	Alnus glutinosa	Europe
Tomentella sp.1	KU925046.1	Tomentella sp.	France	Alnus glutinosa	Europe
Tomentella sp.1	KU925048.1	Tomentella sp.	France	Alnus glutinosa	Europe
Tomentella sp.1	KU925054.1	Tomentella sp.	France	Alnus glutinosa	Europe
Tomentella sp.1	KU925056.1	Tomentella sp.	France	Alnus glutinosa	Europe
Tomentella sp.1	KU925058.1	Tomentella sp.	France	Alnus glutinosa	Europe
Tomentella sp.1	KU925072.1	Tomentella sp.	France	Alnus glutinosa	Europe
Tomentella sp.1	KU925073.1	Tomentella sp.	France	Alnus glutinosa	Europe
Tomentella sp.1	KU925074.1	Tomentella sp.	France	Alnus glutinosa	Europe
Tomentella sp.1	KU925075.1	Tomentella sp.	France	Alnus glutinosa	Europe
Tomentella sp.1	KU925076.1	Tomentella sp.	France	Alnus glutinosa	Europe
Tomentella sp.1	KU925079.1	Tomentella sp.	France	Alnus glutinosa	Europe
Tomentella sp.1	KU925081.1	Tomentella sp.	France	Alnus glutinosa	Europe
Tomentella sp.1	KU925085.1	Tomentella sp.	France	Alnus glutinosa	Europe
Tomentella sp.1	KU925087.1	Tomentella sp.	France	Alnus glutinosa	Europe
Tomentella sp.1	KU925089.1	Tomentella sp.	France	Alnus glutinosa	Europe
Tomentella sp.1	KU925091.1	Tomentella sp.	France	Alnus glutinosa	Europe
Tomentella sp.1	KU925138.1	Tomentella sp.	France	Alnus glutinosa	Europe
Tomentella sp.1	KU925149.1	Tomentella sp.	France	Alnus glutinosa	Europe
Tomentella sp.1	KU925150.1	Tomentella sp.	France	Alnus glutinosa	Europe
Tomentella sp.1	KU925151.1	Tomentella sp.	France	Alnus glutinosa	Europe
Tomentella sp.1	KU925152.1	Tomentella sp.	France	Alnus glutinosa	Europe
Tomentella sp.1	KU925153.1	Tomentella sp.	France	Alnus glutinosa	Europe
Tomentella sp.1	KU925154.1	Tomentella sp.	France	Alnus glutinosa	Europe
Tomentella sp.1	KU925155.1	Tomentella sp.	France	Alnus glutinosa	Europe
Tomentella sp.1	KU925156.1	Tomentella sp.	France	Alnus glutinosa	Europe
Tomentella sp.1	KU925157.1	Tomentella sp.	France	Alnus glutinosa	Europe
Tomentella sp.1	KU925158.1	Tomentella sp.	France	Alnus glutinosa	Europe
Tomentella sp.1	KU925159.1	Tomentella sp.	France	Alnus glutinosa	Europe
Tomentella sp.1	KX897779.1	uncultured Tomentella	Georgia	Alnus glutinosa subsp. barbata	Europe
Tomentella sp.1	KX897780.1	uncultured Tomentella	Georgia	Alnus glutinosa subsp. barbata	Europe
Tomentella sp.1	KX897781.1	uncultured Tomentella	Georgia	Alnus glutinosa subsp. barbata	Europe
Tomentella sp.1	KX897782.1	uncultured Tomentella	Georgia	Alnus glutinosa subsp. barbata	Europe
Tomentella sp.1	KX897783.1	uncultured Tomentella	Georgia	Alnus glutinosa subsp. barbata	Europe
Tomentella sp.1	KX897784.1	uncultured Tomentella	Georgia	Alnus glutinosa subsp. barbata	Europe
Tomentella sp.1	KX897786.1	uncultured Tomentella	Georgia	Alnus glutinosa subsp. barbata	Europe
Tomentella sp.1	KX897787.1	uncultured Tomentella	Georgia	Alnus glutinosa subsp. barbata	Europe
Tomentella sp.1	KX897788.1	uncultured Tomentella	Georgia	Alnus glutinosa subsp. barbata	Europe
Tomentella sp.1	KX897789.1	uncultured Tomentella	Georgia	Alnus glutinosa subsp. barbata	Europe
Tomentella sp.1	KX897790.1	uncultured Tomentella	Georgia	Alnus glutinosa subsp. barbata	Europe
Tomentella sp.1	KX897791.1	uncultured Tomentella	Georgia	Alnus glutinosa subsp. barbata	Europe
Tomentella sp.1	KX897794.1	uncultured Tomentella	Georgia	Alnus glutinosa subsp. barbata	Europe
Tomentella sp.1	KX897809.1	uncultured Tomentella	Georgia	Alnus glutinosa subsp. barbata	Europe
Tomentella sp.1	KX897810.1	uncultured Tomentella	Georgia	Alnus glutinosa subsp. barbata	Europe
Tomentella sp.1	KX897811.1	uncultured Tomentella	Georgia	Alnus glutinosa subsp. barbata	Europe
Tomentella sp.1	KX897812.1	uncultured Tomentella	Georgia	Alnus glutinosa subsp. barbata	Europe
Tomentella sp.1	KX897813.1	uncultured Tomentella	Georgia	Alnus glutinosa subsp. barbata	Europe
Tomentella sp.1	KX897814.1	uncultured Tomentella	Georgia	Alnus glutinosa subsp. barbata	Europe
Tomentella sp.1	KX897815.1	uncultured Tomentella	Georgia	Alnus glutinosa subsp. barbata	Europe
Tomentella sp.1	KX897816.1	uncultured Tomentella	Georgia	Alnus glutinosa subsp. barbata	Europe
Tomentella sp.1	KX897817.1	uncultured Tomentella	Georgia	Alnus glutinosa subsp. barbata	Europe
Tomentella sp.1	KX897818.1	uncultured Tomentella	Georgia	Alnus glutinosa subsp. barbata	Europe
Tomentella sp.1	KX897819.1	uncultured Tomentella	Georgia	Alnus glutinosa subsp. barbata	Europe
Tomentella sp.1	KX897820.1	uncultured Tomentella	Georgia	Alnus glutinosa subsp. barbata	Europe
Tomentella sp.1	KX897821.1	uncultured Tomentella	Georgia	Alnus glutinosa subsp. barbata	Europe
Tomentella sp.1	KX897822.1	uncultured Tomentella	Georgia	Alnus glutinosa subsp. barbata	Europe
Tomentella sp.1	KX897836.1	uncultured Tomentella	Georgia	Alnus glutinosa subsp. barbata	Europe
Tomentella sp.1	KX897837.1	uncultured Tomentella	Georgia	Alnus glutinosa subsp. barbata	Europe
Tomentella sp.1	KX897839.1	uncultured Tomentella	Georgia	Alnus glutinosa subsp. barbata	Europe
Tomentella sp.1	KX897842.1	uncultured Tomentella	Georgia	Alnus glutinosa subsp. barbata	Europe
Tomentella sp.1	KX897843.1	uncultured Tomentella	Georgia	Alnus glutinosa subsp. barbata	Europe
Tomentella sp.1	KX897846.1	uncultured Tomentella	Georgia	Alnus glutinosa subsp. barbata	Europe
Tomentella sp.1	KX897847.1	uncultured Tomentella	Georgia	Alnus glutinosa subsp. barbata	Europe
Tomentella sp.1	KX897848.1	uncultured Tomentella	Georgia	Alnus glutinosa subsp. barbata	Europe
Tomentella sp.1	KX897849.1	uncultured Tomentella	Georgia	Alnus glutinosa subsp. barbata	Europe
Tomentella sp.1	KX897850.1	uncultured Tomentella	Georgia	Alnus glutinosa subsp. barbata	Europe
Tomentella sp.1	KX897851.1	uncultured Tomentella	Georgia	Alnus glutinosa subsp. barbata	Europe
Tomentella sp.1	KX897855.1	uncultured Tomentella	Georgia	Alnus glutinosa subsp. barbata	Europe
Tomentella sp.1	KX897856.1	uncultured Tomentella	Georgia	Alnus glutinosa subsp. barbata	Europe
Tomentella sp.1	KX897857.1	uncultured Tomentella	Georgia	Alnus glutinosa subsp. barbata	Europe
Tomentella sp.1	KX897866.1	uncultured Tomentella	Georgia	Alnus glutinosa subsp. barbata	Europe
Tomentella sp.1	KX897867.1	uncultured Tomentella	Georgia	Alnus glutinosa subsp. barbata	Europe
Tomentella sp.1	KX897868.1	uncultured Tomentella	Georgia	Alnus glutinosa subsp. barbata	Europe
Tomentella sp.1	KX897869.1	uncultured Tomentella	Georgia	Alnus glutinosa subsp. barbata	Europe
Tomentella sp.1	KX897870.1	uncultured Tomentella	Georgia	Alnus glutinosa subsp. barbata	Europe
Tomentella sp.1	KX897871.1	uncultured Tomentella	Georgia	Alnus glutinosa subsp. barbata	Europe
Tomentella sp.1	LC219788.1	uncultured Tomentella	Japan: Ehime, Mt.Ishizuchi	Abies	Japan
Tomentella sp.1	LC219789.1	uncultured Tomentella	Japan: Ehime, Mt.Ishizuchi	Fagus	Japan
Tomentella sp.1	LC646351.1	Tomentella sp.	Japan: Tsukuba	Alnus firma	Japan
Tomentella sp.1	MK285906.1	uncultured Tomentella	Romania	Alnus glutinosa	Europe
Tomentella sp.1	MK285907.1	uncultured Tomentella	Romania	Alnus glutinosa	Europe
Tomentella sp.1	MK285920.1	uncultured Tomentella	Romania	Alnus glutinosa	Europe
Tomentella sp.1	MK285924.1	uncultured Tomentella	Romania	Alnus glutinosa	Europe
Tomentella sp.1	MK285925.1	uncultured Tomentella	Romania	Alnus glutinosa	Europe
Tomentella sp.1	MK285957.1	uncultured Tomentella	Czech Republic	Alnus glutinosa	Europe
Tomentella sp.1	MK285958.1	uncultured Tomentella	Czech Republic	Alnus glutinosa	Europe
Tomentella sp.1	MK285960.1	uncultured Tomentella	Czech Republic	Alnus glutinosa	Europe
Tomentella sp.1	MK285961.1	uncultured Tomentella	Czech Republic	Alnus glutinosa	Europe
Tomentella sp.1	MK285962.1	uncultured Tomentella	Czech Republic	Alnus glutinosa	Europe
Tomentella sp.1	MK285963.1	uncultured Tomentella	Czech Republic	Alnus glutinosa	Europe
Tomentella sp.1	MK285964.1	uncultured Tomentella	Czech Republic	Alnus glutinosa	Europe
Tomentella sp.1	MK285965.1	uncultured Tomentella	Czech Republic	Alnus glutinosa	Europe
Tomentella sp.1	MK285966.1	uncultured Tomentella	Czech Republic	Alnus glutinosa	Europe
Tomentella sp.1	MK285967.1	uncultured Tomentella	Czech Republic	Alnus glutinosa	Europe
Tomentella sp.1	MK285980.1	uncultured Tomentella	Czech Republic	Alnus incana	Europe
Tomentella sp.1	MK285981.1	uncultured Tomentella	Czech Republic	Alnus incana	Europe
Tomentella sp.1	MK285982.1	uncultured Tomentella	Czech Republic	Alnus incana	Europe
Tomentella sp.1	MK285983.1	uncultured Tomentella	Czech Republic	Alnus incana	Europe
Tomentella sp.1	MK285984.1	uncultured Tomentella	Czech Republic	Alnus incana	Europe
Tomentella sp.1	MK285985.1	uncultured Tomentella	Czech Republic	Alnus incana	Europe
Tomentella sp.1	MK490750.1	uncultured fungus	Poland	various tree	Europe
Tomentella sp.1	MT458562.1	Tomentella sublilacina	Greece: Andros Island	Alnus glutinosa	Europe
Tomentella sp.1	MT586484.1	Tomentella testaceogilva	Poland: Slonawy	Alnus glutinosa Gaertn.	Europe
Tomentella sp.1	MT586488.1	Tomentella testaceogilva	Poland: Slonawy	Alnus glutinosa Gaertn.	Europe
Tomentella sp.1	MT586493.1	Tomentella testaceogilva	Poland: Slonawy	Alnus glutinosa Gaertn.	Europe
Tomentella sp.1	MT586497.1	Tomentella testaceogilva	Poland: Slonawy	Alnus glutinosa Gaertn.	Europe
Tomentella sp.1	UDB014062	Thelephoraceae	Ecuador	no data	South America
Tomentella sp.1	UDB003351	Tomentella sublilacina	Estonia	no data	Europe
Tomentella sp.1	UDB014076	Tomentella sublilacina	Ecuador	no data	South America
Tomentella sp.1	UDB002972	Tomentella testaceogilva	Argentina	no data	South America
Tomentella sp.2	FM993150.1	uncultured fungus	Estnia	Alnus stand	Europe
Tomentella sp.2	FM993156.1	uncultured fungus	Estnia	Alnus stand	Europe
Tomentella sp.2	FM993160.1	uncultured fungus	Estnia	Alnus stand	Europe
Tomentella sp.2	FM993161.1	uncultured fungus	Estnia	Alnus stand	Europe
Tomentella sp.2	FM993262.1	uncultured fungus	Estnia	Alnus stand	Europe
Tomentella sp.2	GQ398250.1	uncultured Tomentella	USA	Alnus rubra	North America
Tomentella sp.2	GU366675.1	uncultured fungus	USA	Douglas-fir and Red alder	North America
Tomentella sp.2	HE978978.1	uncultured fungus	USA:Washington	Alnus rubra	North America
Tomentella sp.2	HE978985.1	uncultured fungus	USA:Washington	Alnus rubra	North America
Tomentella sp.2	HE978986.1	uncultured fungus	USA:Washington	Alnus rubra	North America
Tomentella sp.2	HE979012.1	uncultured fungus	USA:Washington	Alnus viridis	North America
Tomentella sp.2	HE979094.1	uncultured fungus	Japan:Nikko	Alnus matsumurae	Japan
Tomentella sp.2	HE979103.1	uncultured fungus	Japan:Mt Fuji	Alnus firma	Japan
Tomentella sp.2	HE979118.1	uncultured fungus	Japan:Mt Fuji	Alnus firma	Japan
Tomentella sp.2	HE979153.1	uncultured fungus	Japan:Toyama	Alnus fauriei	Japan
Tomentella sp.2	HE979159.1	uncultured fungus	Japan:Morioka	Alnus japonica	Japan
Tomentella sp.2	HE979160.1	uncultured fungus	Japan:Morioka	Alnus japonica	Japan
Tomentella sp.2	HE979166.1	uncultured fungus	Japan:Morioka	Alnus japonica	Japan
Tomentella sp.2	HE979169.1	uncultured fungus	Japan:Hokkaido	Alnus japonica	Japan
Tomentella sp.2	HE979193.1	uncultured fungus	Japan:Hirosaki	Alnus hirsuta var microphylla/Alnus inokumae	Japan
Tomentella sp.2	HE979199.1	uncultured fungus	Taiwan:Nantou County	Alnus formosana	Asia
Tomentella sp.2	HE979200.1	uncultured fungus	Taiwan:Nantou County	Alnus formosana	Asia
Tomentella sp.2	HE979215.1	uncultured fungus	China:Jilin	Alnus hirsuta	Asia
Tomentella sp.2	HE979244.1	uncultured fungus	China:Jilin	Alnus hirsuta	Asia
Tomentella sp.2	HE979279.1	uncultured fungus	China:Jilin	Alnus hirsuta	Asia
Tomentella sp.2	HE979345.1	uncultured fungus	China:Yunnan	Alnus nepaliensis	Asia
Tomentella sp.2	HE979356.1	uncultured fungus	China:Yunnan	Alnus nepaliensis	Asia
Tomentella sp.2	HE979372.1	uncultured fungus	China:Yunnan	Alnus nepaliensis	Asia
Tomentella sp.2	HE979385.1	uncultured fungus	China:Yunnan	Alnus nepaliensis	Asia
Tomentella sp.2	HE979387.1	uncultured fungus	China:Yunnan	Alnus nepaliensis	Asia
Tomentella sp.2	HE979394.1	uncultured fungus	China:Yunnan	Alnus nepaliensis	Asia
Tomentella sp.2	HE979395.1	uncultured fungus	China:Yunnan	Alnus nepaliensis	Asia
Tomentella sp.2	HE979399.1	uncultured fungus	China:Yunnan	Alnus nepaliensis	Asia
Tomentella sp.2	HE979413.1	uncultured fungus	China:Yunnan	Alnus nepaliensis	Asia
Tomentella sp.2	HE979445.1	uncultured fungus	Japan:Juo	Alnus japonica	Japan
Tomentella sp.2	HE979446.1	uncultured fungus	Japan:Juo	Alnus japonica	Japan
Tomentella sp.2	HE979457.1	uncultured fungus	Japan:Juo	Alnus trabeculosa	Japan
Tomentella sp.2	HE979474.1	uncultured fungus	Japan:Mie	Alnus sieboldiana	Japan
Tomentella sp.2	HE979488.1	uncultured fungus	Japan:Mie	Alnus hirsuta	Japan
Tomentella sp.2	HE979492.1	uncultured fungus	Japan:Mie	Alnus hirsuta	Japan
Tomentella sp.2	HE979504.1	uncultured fungus	Japan:Mie	Alnus hirsuta	Japan
Tomentella sp.2	JN197848.1	uncultured fungus	Europe and Middle East	Alnus stand	Europe
Tomentella sp.2	JN197969.1	uncultured fungus	Europe and Middle East	Alnus stand	Europe
Tomentella sp.2	JN198050.1	uncultured fungus	Europe and Middle East	Alnus stand	Europe
Tomentella sp.2	JQ890238.1	uncultured Tomentella	France	Alnus	Europe
Tomentella sp.2	JX198519.1	uncultured Tomentella	USA	Alnus rhombifolia or Betula occidentalis	North America
Tomentella sp.2	JX989906.1	uncultured fungus	France	Alnus sp.	Europe
Tomentella sp.2	JX989911.1	uncultured fungus	France	Alnus sp.	Europe
Tomentella sp.2	JX989915.1	uncultured fungus	France	Alnus sp.	Europe
Tomentella sp.2	JX989940.1	uncultured fungus	France	Alnus sp.	Europe
Tomentella sp.2	JX989966.1	uncultured fungus	France	Alnus sp.	Europe
Tomentella sp.2	JX989988.1	uncultured fungus	France	Alnus sp.	Europe
Tomentella sp.2	JX990008.1	uncultured fungus	France	Alnus sp.	Europe
Tomentella sp.2	JX990038.1	uncultured fungus	France	Alnus sp.	Europe
Tomentella sp.2	JX990050.1	uncultured fungus	France	Alnus sp.	Europe
Tomentella sp.2	JX990068.1	uncultured fungus	France	Alnus sp.	Europe
Tomentella sp.2	KU924715.1	Tomentella sp.	France	Alnus alnobetula subspecies suaveolens	Europe
Tomentella sp.2	KU924775.1	Tomentella sp.	Italy	Alnus cordata	Europe
Tomentella sp.2	KU924776.1	Tomentella sp.	Italy	Alnus cordata	Europe
Tomentella sp.2	KU924777.1	Tomentella sp.	Italy	Alnus cordata	Europe
Tomentella sp.2	KU924843.1	Tomentella sp.	France	Alnus glutinosa	Europe
Tomentella sp.2	KU924849.1	Tomentella sp.	France	Alnus glutinosa	Europe
Tomentella sp.2	KU924850.1	Tomentella sp.	France	Alnus glutinosa	Europe
Tomentella sp.2	KU924851.1	Tomentella sp.	France	Alnus glutinosa	Europe
Tomentella sp.2	KU924853.1	Tomentella sp.	France	Alnus glutinosa	Europe
Tomentella sp.2	KU924854.1	Tomentella sp.	France	Alnus glutinosa	Europe
Tomentella sp.2	KU924855.1	Tomentella sp.	France	Alnus glutinosa	Europe
Tomentella sp.2	KU924856.1	Tomentella sp.	France	Alnus glutinosa	Europe
Tomentella sp.2	KU924857.1	Tomentella sp.	France	Alnus glutinosa	Europe
Tomentella sp.2	KU924858.1	Tomentella sp.	France	Alnus glutinosa	Europe
Tomentella sp.2	KU924861.1	Tomentella sp.	France	Alnus glutinosa	Europe
Tomentella sp.2	KU924862.1	Tomentella sp.	France	Alnus glutinosa	Europe
Tomentella sp.2	KU924863.1	Tomentella sp.	France	Alnus glutinosa	Europe
Tomentella sp.2	KU924864.1	Tomentella sp.	France	Alnus glutinosa	Europe
Tomentella sp.2	KU924922.1	Tomentella sp.	France	Alnus glutinosa	Europe
Tomentella sp.2	KU924956.1	Tomentella sp.	France	Alnus glutinosa	Europe
Tomentella sp.2	KU925007.1	Tomentella sp.	France	Alnus glutinosa	Europe
Tomentella sp.2	KU925008.1	Tomentella sp.	France	Alnus glutinosa	Europe
Tomentella sp.2	KU925013.1	Tomentella sp.	France	Alnus glutinosa	Europe
Tomentella sp.2	KU925068.1	Tomentella sp.	France	Alnus glutinosa	Europe
Tomentella sp.2	KU925119.1	Tomentella sp.	France	Alnus glutinosa	Europe
Tomentella sp.2	KU925125.1	Tomentella sp.	France	Alnus glutinosa	Europe
Tomentella sp.2	KU925139.1	Tomentella sp.	France	Alnus glutinosa	Europe
Tomentella sp.2	KU925140.1	Tomentella sp.	France	Alnus glutinosa	Europe
Tomentella sp.2	KU925141.1	Tomentella sp.	France	Alnus glutinosa	Europe
Tomentella sp.2	KU925142.1	Tomentella sp.	France	Alnus glutinosa	Europe
Tomentella sp.2	KU925143.1	Tomentella sp.	France	Alnus glutinosa	Europe
Tomentella sp.2	KX897772.1	uncultured Tomentella	Georgia	Alnus glutinosa subsp. barbata	Europe
Tomentella sp.2	KX897773.1	uncultured Tomentella	Georgia	Alnus glutinosa subsp. barbata	Europe
Tomentella sp.2	KX897778.1	uncultured Tomentella	Georgia	Alnus glutinosa subsp. barbata	Europe
Tomentella sp.2	LC646350.1	Tomentella sp.	Japan: Tsukuba	Alnus firma	Japan
Tomentella sp.2	MK285929.1	uncultured Tomentella	Romania	Alnus glutinosa	Europe
Tomentella sp.2	MK285930.1	uncultured Tomentella	Romania	Alnus glutinosa	Europe
Tomentella sp.2	MK285931.1	uncultured Tomentella	Romania	Alnus glutinosa	Europe
Tomentella sp.2	MK285932.1	uncultured Tomentella	Romania	Alnus glutinosa	Europe
Tomentella sp.2	MK285933.1	uncultured Tomentella	Romania	Alnus glutinosa	Europe
Tomentella sp.2	MK285934.1	uncultured Tomentella	Romania	Alnus glutinosa	Europe
Tomentella sp.2	MK285935.1	uncultured Tomentella	Romania	Alnus glutinosa	Europe
Tomentella sp.2	MK285936.1	uncultured Tomentella	Romania	Alnus glutinosa	Europe
Tomentella sp.2	MK285937.1	uncultured Tomentella	Romania	Alnus glutinosa	Europe
Tomentella sp.2	MK285944.1	uncultured Tomentella	Czech Republic	Alnus glutinosa	Europe
Tomentella sp.2	UDB039489	Tomentella ellisii	USA	no data	North America
Tomentella sp.2	UDB039500	Tomentella ellisii	USA	no data	North America
Tomentella sp.2	UDB039496	Tomentella ellisii	USA	no data	North America
Tomentella sp.2	UDB000225	Tomentella ellisii	Norway	no data	Europe
Tomentella sp.2	UDB000226	Tomentella ellisii	Germany	no data	Europe
Tomentella sp.3	FM993119.1	uncultured fungus	Estonia	Alnus stand	Europe
Tomentella sp.3	HE978979.1	uncultured fungus	USA:Washington	Alnus rubra	North America
Tomentella sp.3	HE978981.1	uncultured fungus	USA:Washington	Alnus rubra	North America
Tomentella sp.3	HE979151.1	uncultured fungus	Japan:Toyama	Alnus fauriei	Japan
Tomentella sp.3	HE979303.1	uncultured fungus	China:Jilin	Alnus hirsuta	Asia
Tomentella sp.3	HE979411.1	uncultured fungus	China:Yunnan	Alnus nepaliensis	Asia
Tomentella sp.3	HE979421.1	uncultured fungus	Japan:Tsukuba	Alnus firma	Japan
Tomentella sp.3	HE979425.1	uncultured fungus	Japan:Tsukuba	Alnus firma	Japan
Tomentella sp.3	HE979426.1	uncultured fungus	Japan:Tsukuba	Alnus firma	Japan
Tomentella sp.3	HQ271389.1	uncultured Tomentella	Mexico	Alnus stand	Middle America
Tomentella sp.3	JN198047.1	uncultured fungus	Europe and Middle East	Alnus stand	Europe
Tomentella sp.3	MK285852.1	uncultured Tomentella	Romania	Alnus alnobetula subsp. alnobetula	Europe
Tomentella sp.3	MK285864.1	uncultured Tomentella	Romania	Alnus alnobetula subsp. alnobetula	Europe
Tomentella sp.3	MK285956.1	uncultured Tomentella	Romania	Alnus glutinosa	Europe
Tomentella sp.4	HE979145.1	uncultured fungus	Japan:Toyama	Alnus fauriei	Japan
Tomentella sp.4	HE979482.1	uncultured fungus	Japan:Mie	Alnus hirsuta	Japan
Tomentella sp.5	FM993129.1	uncultured fungus	Estonia	Alnus	Europe
Tomentella sp.5	FM993197.1	uncultured fungus	Estonia	Alnus	Europe
Tomentella sp.5	FM993209.1	uncultured fungus	Estonia	Alnus	Europe
Tomentella sp.5	FM993236.1	uncultured fungus	Estonia	Alnus	Europe
Tomentella sp.5	GQ398252.1	uncultured Tomentella	USA	Alnus rubra	North America
Tomentella sp.5	HE978990.1	uncultured fungus	USA:Washington	Alnus rubra	North America
Tomentella sp.5	HE978991.1	uncultured fungus	USA:Washington	Alnus rubra	North America
Tomentella sp.5	HE978993.1	uncultured fungus	USA:Washington	Alnus rubra	North America
Tomentella sp.5	HE979119.1	uncultured fungus	Japan:Mt Fuji	Alnus firma	Japan
Tomentella sp.5	HE979144.1	uncultured fungus	Japan:Toyama	Alnus fauriei	Japan
Tomentella sp.5	HE979213.1	uncultured fungus	China:Jilin	Alnus hirsuta	Asia
Tomentella sp.5	HE979261.1	uncultured fungus	China:Jilin	Alnus hirsuta	Asia
Tomentella sp.5	HE979480.1	uncultured fungus	Japan:Mie	Alnus hirsuta	Japan
Tomentella sp.5	HE979495.1	uncultured fungus	Japan:Mie	Alnus hirsuta	Japan
Tomentella sp.5	HE979497.1	uncultured fungus	Japan:Mie	Alnus hirsuta	Japan
Tomentella sp.5	HE979502.1	uncultured fungus	Japan:Mie	Alnus hirsuta	Japan
Tomentella sp.5	HE979505.1	uncultured fungus	Japan:Mie	Alnus hirsuta	Japan
Tomentella sp.5	JN197657.1	uncultured fungus	Europe and Middle East	Alnus stand	Europe
Tomentella sp.5	JN197858.1	uncultured fungus	Europe and Middle East	Alnus stand	Europe
Tomentella sp.5	JN197885.1	uncultured fungus	Europe and Middle East	Alnus stand	Europe
Tomentella sp.5	JN198114.1	uncultured fungus	Europe and Middle East	Alnus stand	Europe
Tomentella sp.5	JN198118.1	uncultured fungus	Europe and Middle East	Alnus stand	Europe
Tomentella sp.5	JN198135.1	uncultured fungus	Europe and Middle East	Alnus stand	Europe
Tomentella sp.5	JQ890240.1	uncultured Tomentella	France	Alnus	Europe
Tomentella sp.5	JX990085.1	uncultured fungus	France	Alnus sp.	Europe
Tomentella sp.5	JX990105.1	uncultured fungus	France	Alnus sp.	Europe
Tomentella sp.5	KU924717.1	Tomentella sp.	France	Alnus alnobetula subspecies suaveolens	Europe
Tomentella sp.5	KU924738.1	Tomentella sp.	France	Alnus alnobetula subspecies suaveolens	Europe
Tomentella sp.5	KU924886.1	Tomentella sp.	France	Alnus glutinosa	Europe
Tomentella sp.5	KU924887.1	Tomentella sp.	France	Alnus glutinosa	Europe
Tomentella sp.5	KU924888.1	Tomentella sp.	France	Alnus glutinosa	Europe
Tomentella sp.5	KU924890.1	Tomentella sp.	France	Alnus glutinosa	Europe
Tomentella sp.5	KU924891.1	Tomentella sp.	France	Alnus glutinosa	Europe
Tomentella sp.5	KU924999.1	Tomentella sp.	France	Alnus glutinosa	Europe
Tomentella sp.5	MK285911.1	uncultured Tomentella	Romania	Alnus glutinosa	Europe
Tomentella sp.5	MK285927.1	uncultured Tomentella	Romania	Alnus glutinosa	Europe
Hebeloma submelinoides	AY900094.1	Hebeloma submelinoides	Switzerland: Albula Pass	no data	Europe
Hebeloma submelinoides	AY900095.1	Hebeloma submelinoides	Switzerland: Albula Pass	no data	Europe
Hebeloma submelinoides	KR673623.1	Hebeloma submelinoides	South Korea	no data	Asia
Hebeloma submelinoides	LC646348.1	Hebeloma sp.	Japan: Tsukuba	Alnus sebeoldiana	Japan
Hebeloma submelinoides	MW243088.1	Hebeloma submelinoides	Italy	Under Alnus incana	Europe
Hebeloma submelinoides	MW243089.1	Hebeloma submelinoides	Italy	Under Alnus incana	Europe
Alpova sp.	LC646347.1	Alpova sp.	Japan: Tsukuba	Aluns firma	Japan
Alnicola sp.	FM993173.1	uncultured fungus	Estonia	Alnus sp.	Europe
Alnicola sp.	FM993276.1	uncultured fungus	Estonia	Alnus sp.	Europe
Alnicola sp.	HE979487.1	uncultured fungus	Japan:Mie	Alnus hirsuta	Japan
Alnicola sp.	MN992625.1	Naucoria sp.	Canada: Quebec, Chibougamau	no data	North America
Alnicola sp.	MW243075.1	Alnicola citrinella	Italy	Under Alnus glutinosa	Europe
Alnicola sp.	UDB024628	Naucoria sphagneti	Estonia	no data	Europe
